# Supplementary material for: A Scleroderma and Raynaud’s UK (SRUK) national survey to explore rheumatologists’ awareness, approaches to diagnosis and management and training needs within systemic sclerosis
Source: Rheumatol Adv Pract. 2024 Dec 20;9(1):rkae152. doi: 10.1093/rap/rkae152 (PMC11739612; doi:10.1093/rap/rkae152)
Supplement: rkae152_Supplementary_Data [file rkae152_supplementary_data.zip]

Archive with 1 entries (1 files):
- e81eb_24-173 Supplementary Material.docx
